# Supplementary material for: Sexually divergent expression of active and passive conditioned fear responses in rats
Source: eLife. 2015 Nov 14;4:e11352. doi: 10.7554/eLife.11352 (PMC4709260; doi:10.7554/eLife.11352)
Supplement: Source code 1. — DOI: http://dx.doi.org/10.7554/eLife.11352.008 [file elife-11352-code1.zip]

Archive with 1 entries (1 files):
- dartquant2.m
